# Supplementary material for: Structuring evolution: biochemical networks and metabolic diversification in birds
Source: BMC Evol Biol. 2016 Aug 25;16(1):168. doi: 10.1186/s12862-016-0731-z (PMC5000421; doi:10.1186/s12862-016-0731-z)
Supplement: Additional file 3: — Majority rule consensus phylogeny of species included in the study. This appendix contains the Newick tree format of the majority rule consensus phylogeny visually presented in Fig. 4, 5, 6, 7 and 8. The tree is based on 1,000 randomly sampled trees from the Hackett All Species pseudo-posterior distribution downloaded from birdtree.org that is based on Jetz et al. 2012. (TXT 20 kb) [file 12862_2016_731_MOESM3_ESM.txt]

#NEXUS
[!To use this file in a phylogeny program it will need to be saved as a .nex file instead of a .txt file]

[The AllSpecies_Consensus tree is a 50% majority rule consensus tree of 249 species (missing Colaptes auratus cafer) based on 1,000 randomly sampled trees from the Hackett All Species pseudo-posterior distribution downloaded from birdtree.org that is based on Jetz et al. 2012 Nature 491: 444-448.
The NonPasserines_Consensus, SubOscines_Consensus and Oscines_Consensus trees are all subsets of the AllSpecies_Consensus tree pruned to only contain the species in the respective classification groups.
These trees are used in Figure 4 and Figure S1]

BEGIN trees;

TREE AllSpecies_Consensus = (((Anser_anser:21.079973,Anas_platyrhynchos:21.079973):57.406513,(Alectoris_rufa:21.083626,(Gallus_gallus:20.713776,((Tetrao_urogallus:15.172451,Meleagris_gallopavo:15.172451):0.7354507,(Phasianus_colchicus:14.86073,Perdix_perdix:14.86073):1.7826228):2.1829715):0.7399509):28.535046):22.194641,((Phaethon_rubricauda:76.5772,(Ptilinopus_magnificus:16.786827,(Ptilinopus_jambu:13.473676,(Ptilinopus_solomonensis:9.776592,Ptilinopus_pulchellus:10.120154):3.626963):5.3041964):56.7716,(Ciconia_ciconia:66.2082,(Fregata_minor:64.79784,(Platalea_ajaja:53.143234,Eudocimus_ruber:53.143234):5.827302):1.4103606):22.33767,(Phoeniconaias_minor:25.832626,((Phoenicopterus_chilensis:12.883168,Phoenicopterus_roseus:12.8446455):5.572167,(Phoenicopterus_ruber:10.476375,(Phoenicoparrus_andinus:5.7536926,Phoenicoparrus_jamesi:5.7536926):2.361341):5.023912):4.61527):24.943052):2.7997,((Sterna_elegans:18.701134,(Larus_pipixcan:3.824971,(Larus_delawarensis:1.3526317,Larus_michahellis:1.3526317):2.4723394):7.4380813):31.92502,((Neophron_percnopterus:79.45523,((Apaloderma_narina:27.940193,Trogon_mesurus:27.940193):23.214575,(((Ramphastos_tucanus:6.8203855,Ramphastos_toco:6.8203855):4.9754186,(Pteroglossus_aracari:14.594012,Selenidera_piperivora:14.594012):2.1772108):10.064557,(Picumnus_exilis:23.756298,(((Picoides_tridactylus:13.389118,(Picoides_villosus:10.493434,Dendrocopos_major:10.493434):1.4478419):1.9597572,(Sphyrapicus_varius:13.69096,(Melanerpes_lewis:9.977613,(Melanerpes_formicivorus:7.070209,Melanerpes_candidus:7.06901):1.4638867):3.7030847):0.82895786):1.1223308,(Campephilus_leucopogon:15.08641,((Picus_squamatus:7.4307947,Picus_viridis:7.4307947):4.0205436,(Dryocopus_pileatus:9.571511,(Colaptes_auratus:5.3641415,(Colaptes_campestris:3.6244552,Colaptes_melanochloros:3.608672,Colaptes_chrysoides:3.4085586):0.77402055):1.9041712):0.9399134):3.635071):0.6923985):7.2850924):13.144039):37.469006):5.0777574):1.3278885,(((Calyptomena_viridis:39.49952,(Psarisomus_dalhousiae:16.560913,(Eurylaimus_steerii:12.733651,(Cymbirhynchus_macrorhynchos:9.349283,(Eurylaimus_ochromalus:3.7912705,Eurylaimus_javanicus:3.7912705):2.7790062):3.3843687):1.9136302):11.469303):9.652017,((Tyrannus_vociferans:32.700317,Iodopleura_isabellae:32.700317):0.6735639,((Neopelma_pallescens:16.615742,(((Masius_chrysopterus:7.8111205,Ilicura_militaris:7.8111205):0.6532943,(Antilophia_galeata:4.235743,(Chiroxiphia_caudata:2.5707297,Chiroxiphia_pareola:2.5707297):0.83250666):4.881966):1.8283552,((Lepidothrix_serena:4.4711185,(Lepidothrix_nattereri:2.794783,Lepidothrix_coronata:2.8602653):1.768038):2.276868,(Heterocercus_linteatus:8.952625,((Pipra_filicauda:1.5665355,(Pipra_fasciicauda:0.7736936,Pipra_aureola:0.7188525):1.3137529):2.8203912,(Machaeropterus_regulus:5.9487453,(Pipra_chloromeros:3.4068227,(Pipra_rubrocapilla:2.0850434,Pipra_erythrocephala:2.0667877):3.938048):2.5486083):1.0696735):0.36268437):0.8098427):3.3300457):1.9206612):6.515401,((Ampelioides_tschudii:16.5465,(Pipreola_whitelyi:7.5049453,Pipreola_aureopectus:7.586744,Pipreola_chlorolepidota:8.139465,Pipreola_formosa:7.5052867):3.791741):7.2724214,(Ampelion_rufaxilla:20.804209,(Snowornis_subalaris:19.678238,(Carpornis_cucullata:18.342718,(Phoenicircus_carnifex:7.585371,(Rupicola_rupicola:5.5149317,Rupicola_peruvianus:5.5149317):2.2055914):5.6356993):2.74438,(Phibalura_flavirostris:9.388582,(Haematoderus_militaris:13.730416,(Querula_purpurata:10.6020775,Pyroderus_scutatus:10.502193):1.8468335):4.661725,((Tijuca_atra:9.450678,Lipaugus_streptophorus:9.569207):2.817267,(Cotinga_cotinga:6.4636183,Cotinga_amabilis:6.485013,Cotinga_maculata:6.4273634):7.14258,(Procnias_tricarunculatus:14.537454,(Porphyrolaema_porphyrolaema:13.108306,(Xipholena_punicea:1.7479924,Xipholena_lamellipennis:1.7504051,Xipholena_atropurpurea:1.7021987):10.376716):0.9442127):0.8071673):3.682238):3.435405):1.0821346):0.9001718):5.487769):4.5263033):24.697016):4.096415,(Malurus_melanocephalus:53.43059,((Notiomystis_cincta:46.779118,((Pericrocotus_flammeus:35.25011,(Telophorus_sulfureopectus:19.6803,Telophorus_zeylonus:19.6803):15.56981):4.159964,((Oriolus_oriolus:12.059671,Oriolus_xanthornus:11.990552):0.45751652,(Oriolus_cruentus:11.463035,Oriolus_traillii:11.469468):1.3292657):13.2914295):7.3690453):1.8030367,(((Parus_caeruleus:18.939978,(Parus_ater:16.272724,(Parus_spilonotus:14.598879,Parus_major:14.56375):1.7879617):2.6296473):11.638188,(Aegithalos_caudatus:32.725323,(Zosterops_japonicus:17.729134,(Leiothrix_argentauris:2.9276512,Leiothrix_lutea:2.9276512):7.4007416):7.4980946):9.491927):1.1599591,(((Regulus_regulus:33.72615,Regulus_satrapa:33.72615):4.6679363,((Bombycilla_cedrorum:11.100689,(Bombycilla_japonica:7.308932,Bombycilla_garrulus:7.308932):3.7917564):15.048639,(Tichodroma_muraria:38.65029,(Turdus_merula:25.878393,(Tarsiger_chrysaeus:18.441599,(Erithacus_rubecula:16.60124,(Ficedula_zanthopygia:15.606751,Luscinia_calliope:15.606751):0.99448806):1.84036):7.4367933):6.38595):2.54929):1.8720104):0.2637911,((((Amandava_amandava:7.6316338,Amandava_subflava:7.6316338):3.101432,((Erythrura_psittacea:6.930231,Erythrura_gouldiae:6.930231):2.7117484,(Taeniopygia_guttata:7.949673,Neochmia_ruficauda:7.949673):4.374527):1.7330152):7.7450695,((Ploceus_cucullatus:4.766342,Ploceus_bicolor:4.7825394,Ploceus_sakalava:5.9755383,Ploceus_nelicourvi:5.3937006,Ploceus_philippinus:8.220973,(Ploceus_capensis:0.17671748,Ploceus_velatus:0.17672351):4.494531):0.83740044,((Foudia_madagascariensis:7.5052986,(Quelea_quelea:3.700721,Quelea_cardinalis:3.5503523,Quelea_erythrops:2.343812):1.2113312):1.1506053,(Euplectes_afer:7.0150695,((Euplectes_orix:2.8951979,Euplectes_ardens:2.8951979):0.9643474,(Euplectes_capensis:4.12251,(Euplectes_macroura:3.5004706,Euplectes_axillaris:3.5073154):0.6618109):0.68905365):2.1907065):2.79144):0.9580225):4.95456):6.943826,(Motacilla_flava:30.51496,(((Fringilla_coelebs:7.9964747,Fringilla_montifringilla:7.9964747):17.96952,((Euphonia_laniirostris:10.862866,Euphonia_saturata:10.862866):12.85989,(((Coccothraustes_abeillei:7.8346887,Coccothraustes_vespertinus:7.8346887):3.8093116,(Mycerobas_affinis:6.0233746,Mycerobas_carnipes:5.624597,Mycerobas_icterioides:3.6269603,Mycerobas_melanozanthos:3.850293):3.9961178):2.4737558,(Rhynchostruthus_socotranus:6.950494,Vestiaria_coccinea:14.581885,Bucanetes_githagineus:15.038514,(Pinicola_enucleator:12.230198,(Pyrrhoplectes_epauletta:7.696404,(Pyrrhula_pyrrhula:3.1141186,Pyrrhula_aurantiaca:3.6217878,(Pyrrhula_erythrocephala:2.163722,Pyrrhula_erythaca:2.136762):0.9912314):1.4113017):2.2437458):4.8202662,((Uragus_sibiricus:13.269548,Haematospiza_sipahi:12.959629):0.9201363,((Carpodacus_mexicanus:13.30471,Carpodacus_nipalensis:13.413378):1.2895242,(Carpodacus_rubicilloides:9.497086,(Carpodacus_roseus:6.8207965,Carpodacus_thura:5.581796,Carpodacus_trifasciatus:5.5655107,Carpodacus_pulcherrimus:6.550941):1.2402064):2.2375038):0.14244333):1.4583142,((Rhodopechys_obsoletus:8.021349,(Carduelis_chloris:2.4099064,(Carduelis_spinoides:1.5110388,Carduelis_sinica:1.5109041):0.9026368):2.8124375):1.5907416,(((Carduelis_citrinella:6.366409,Carduelis_carduelis:6.3618264):2.0717313,((Loxia_curvirostra:1.797887,Loxia_leucoptera:1.797887):1.9016788,(Carduelis_flammea:0.66478395,Carduelis_hornemanni:0.66478395):4.896291):1.4003427):0.3977606,((Serinus_mozambicus:8.48526,(Serinus_canaria:6.3039665,(Serinus_pusillus:5.5360312,Serinus_serinus:5.428712):1.2370473):1.0116711):0.09479445,(Carduelis_cannabina:7.044712,(Carduelis_spinus:5.5646157,(Carduelis_tristis:4.9684796,(Carduelis_atrata:1.5912583,Carduelis_cucullata:1.5904931):1.6530699):0.36431193):0.7268905):1.4868146):0.46002066):2.1385012):6.6760774):2.5192616):1.65555):1.12162):0.67031485,((((Ramphocelus_dimidiatus:12.433731,Sicalis_flaveola:12.433731):2.4543898,(Nesospiza_acunhae:13.927524,(Coereba_flaveola:11.44877,Paroaria_coronata:11.44877):2.478754):0.4802985):4.016354,(Pheucticus_ludovicianus:17.27403,((Cardinalis_sinuatus:6.2764616,Cardinalis_cardinalis:6.2764616):8.782299,(Piranga_rubra:7.6516123,(Piranga_flava:6.691165,(Piranga_ludoviciana:2.8501508,Piranga_olivacea:2.8501508):1.9193627):0.98228323):3.7005634):2.2152705):0.8140578):1.4023741,((Icteria_virens:16.862598,((Geothlypis_trichas:8.825404,(Vermivora_virginiae:0.9456631,Vermivora_ruficapilla:0.9456631):3.9516983):0.29653153,(Dendroica_petechia:5.117255,(Setophaga_ruticilla:4.8860903,(Dendroica_palmarum:4.2418594,Dendroica_coronata:4.2418594):0.6442308):0.23116498):1.9525492):3.8920374):0.6710974,((Chlorospingus_pileatus:15.090169,(Emberiza_melanocephala:12.19257,Emberiza_citrinella:12.19257):1.4487994):0.5593375,((Xanthocephalus_xanthocephalus:12.5556755,((Sturnella_bellicosa:3.9029722,Sturnella_militaris:3.9029722):3.067523,(Sturnella_superciliaris:4.400426,(Sturnella_neglecta:2.68256,Sturnella_magna:2.677493):1.7281172):5.632525):1.2588286):1.5183986,(((Psarocolius_montezuma:4.927052,Psarocolius_wagleri:4.927052):2.761014,(Cacicus_melanicterus:7.3165145,((Cacicus_haemorrhous:5.3754306,Cacicus_leucoramphus:5.2893643):0.30195695,(Cacicus_uropygialis:4.9673553,Cacicus_cela:4.8828835):1.0286891):0.68457586):0.18577598):5.26658,(Agelaius_phoeniceus:12.765236,((Icterus_graduacauda:5.3941903,((Icterus_nigrogularis:1.4677192,Icterus_gularis:1.4776305):0.6249809,(Icterus_galbula:2.490533,(Icterus_pustulatus:1.7693299,Icterus_bullockii:1.7616525):0.37752932):0.3017788):2.7542667):1.3221486,((Icterus_mesomelas:5.8001122,(Icterus_icterus:5.016435,Icterus_pectoralis:4.9805784):0.33549172):0.71462095,(Icterus_croconotus:3.0333126,(Icterus_prosthemelas:3.8081584,Icterus_dominicensis:3.8239264,Icterus_cucullatus:3.8499188):2.634776):2.5278351):1.023733):2.1856844):0.61815864):0.4541175):0.39723286):4.5948396):2.6795654):5.603012):3.2083328):5.004368):8.072826):0.9450157):5.848024):3.0453992):13.56579):6.873296):1.7971233):0.5560143):17.565144);

TREE NonPasserines_Consensus = (((Anser_anser:21.079973,Anas_platyrhynchos:21.079973):57.406513,(Alectoris_rufa:21.083626,(Gallus_gallus:20.713776,((Tetrao_urogallus:15.172451,Meleagris_gallopavo:15.172451):0.7354507,(Phasianus_colchicus:14.86073,Perdix_perdix:14.86073):1.7826228):2.1829715):0.7399509):28.535046):22.194641,((Phaethon_rubricauda:76.5772,(Ptilinopus_magnificus:16.786827,(Ptilinopus_jambu:13.473676,(Ptilinopus_solomonensis:9.776592,Ptilinopus_pulchellus:10.120154):3.626963):5.3041964):56.7716,(Ciconia_ciconia:66.2082,(Fregata_minor:64.79784,(Platalea_ajaja:53.143234,Eudocimus_ruber:53.143234):5.827302):1.4103606):22.33767,(Phoeniconaias_minor:25.832626,((Phoenicopterus_chilensis:12.883168,Phoenicopterus_roseus:12.8446455):5.572167,(Phoenicopterus_ruber:10.476375,(Phoenicoparrus_andinus:5.7536926,Phoenicoparrus_jamesi:5.7536926):2.361341):5.023912):4.61527):24.943052):2.7997,((Sterna_elegans:18.701134,(Larus_pipixcan:3.824971,(Larus_delawarensis:1.3526317,Larus_michahellis:1.3526317):2.4723394):7.4380813):31.92502,(Neophron_percnopterus:79.45523,((Apaloderma_narina:27.940193,Trogon_mesurus:27.940193):23.214575,(((Ramphastos_tucanus:6.8203855,Ramphastos_toco:6.8203855):4.9754186,(Pteroglossus_aracari:14.594012,Selenidera_piperivora:14.594012):2.1772108):10.064557,(Picumnus_exilis:23.756298,(((Picoides_tridactylus:13.389118,(Picoides_villosus:10.493434,Dendrocopos_major:10.493434):1.4478419):1.9597572,(Sphyrapicus_varius:13.69096,(Melanerpes_lewis:9.977613,(Melanerpes_formicivorus:7.070209,Melanerpes_candidus:7.06901):1.4638867):3.7030847):0.82895786):1.1223308,(Campephilus_leucopogon:15.08641,((Picus_squamatus:7.4307947,Picus_viridis:7.4307947):4.0205436,(Dryocopus_pileatus:9.571511,(Colaptes_auratus:5.3641415,(Colaptes_campestris:3.6244552,Colaptes_melanochloros:3.608672,Colaptes_chrysoides:3.4085586):0.77402055):1.9041712):0.9399134):3.635071):0.6923985):7.2850924):13.144039):37.469006):5.0777574):3.125012):0.5560143):17.565144);

TREE SubOscines_Consensus = (((Calyptomena_viridis:39.49952,(Psarisomus_dalhousiae:16.560913,(Eurylaimus_steerii:12.733651,(Cymbirhynchus_macrorhynchos:9.349283,(Eurylaimus_ochromalus:3.7912705,Eurylaimus_javanicus:3.7912705):2.7790062):3.3843687):1.9136302):11.469303):9.652017,((Tyrannus_vociferans:32.700317,Iodopleura_isabellae:32.700317):0.6735639,((Neopelma_pallescens:16.615742,(((Masius_chrysopterus:7.8111205,Ilicura_militaris:7.8111205):0.6532943,(Antilophia_galeata:4.235743,(Chiroxiphia_caudata:2.5707297,Chiroxiphia_pareola:2.5707297):0.83250666):4.881966):1.8283552,((Lepidothrix_serena:4.4711185,(Lepidothrix_nattereri:2.794783,Lepidothrix_coronata:2.8602653):1.768038):2.276868,(Heterocercus_linteatus:8.952625,((Pipra_filicauda:1.5665355,(Pipra_fasciicauda:0.7736936,Pipra_aureola:0.7188525):1.3137529):2.8203912,(Machaeropterus_regulus:5.9487453,(Pipra_chloromeros:3.4068227,(Pipra_rubrocapilla:2.0850434,Pipra_erythrocephala:2.0667877):3.938048):2.5486083):1.0696735):0.36268437):0.8098427):3.3300457):1.9206612):6.515401,((Ampelioides_tschudii:16.5465,(Pipreola_whitelyi:7.5049453,Pipreola_aureopectus:7.586744,Pipreola_chlorolepidota:8.139465,Pipreola_formosa:7.5052867):3.791741):7.2724214,(Ampelion_rufaxilla:20.804209,(Snowornis_subalaris:19.678238,(Carpornis_cucullata:18.342718,(Phoenicircus_carnifex:7.585371,(Rupicola_rupicola:5.5149317,Rupicola_peruvianus:5.5149317):2.2055914):5.6356993):2.74438,(Phibalura_flavirostris:9.388582,(Haematoderus_militaris:13.730416,(Querula_purpurata:10.6020775,Pyroderus_scutatus:10.502193):1.8468335):4.661725,((Tijuca_atra:9.450678,Lipaugus_streptophorus:9.569207):2.817267,(Cotinga_cotinga:6.4636183,Cotinga_amabilis:6.485013,Cotinga_maculata:6.4273634):7.14258,(Procnias_tricarunculatus:14.537454,(Porphyrolaema_porphyrolaema:13.108306,(Xipholena_punicea:1.7479924,Xipholena_lamellipennis:1.7504051,Xipholena_atropurpurea:1.7021987):10.376716):0.9442127):0.8071673):3.682238):3.435405):1.0821346):0.9001718):5.487769):4.5263033):24.697016):30.887993);

TREE Oscines_Consensus = ((Malurus_melanocephalus:53.43059,((Notiomystis_cincta:46.779118,((Pericrocotus_flammeus:35.25011,(Telophorus_sulfureopectus:19.6803,Telophorus_zeylonus:19.6803):15.56981):4.159964,((Oriolus_oriolus:12.059671,Oriolus_xanthornus:11.990552):0.45751652,(Oriolus_cruentus:11.463035,Oriolus_traillii:11.469468):1.3292657):13.2914295):7.3690453):1.8030367,(((Parus_caeruleus:18.939978,(Parus_ater:16.272724,(Parus_spilonotus:14.598879,Parus_major:14.56375):1.7879617):2.6296473):11.638188,(Aegithalos_caudatus:32.725323,(Zosterops_japonicus:17.729134,(Leiothrix_argentauris:2.9276512,Leiothrix_lutea:2.9276512):7.4007416):7.4980946):9.491927):1.1599591,(((Regulus_regulus:33.72615,Regulus_satrapa:33.72615):4.6679363,((Bombycilla_cedrorum:11.100689,(Bombycilla_japonica:7.308932,Bombycilla_garrulus:7.308932):3.7917564):15.048639,(Tichodroma_muraria:38.65029,(Turdus_merula:25.878393,(Tarsiger_chrysaeus:18.441599,(Erithacus_rubecula:16.60124,(Ficedula_zanthopygia:15.606751,Luscinia_calliope:15.606751):0.99448806):1.84036):7.4367933):6.38595):2.54929):1.8720104):0.2637911,((((Amandava_amandava:7.6316338,Amandava_subflava:7.6316338):3.101432,((Erythrura_psittacea:6.930231,Erythrura_gouldiae:6.930231):2.7117484,(Taeniopygia_guttata:7.949673,Neochmia_ruficauda:7.949673):4.374527):1.7330152):7.7450695,((Ploceus_cucullatus:4.766342,Ploceus_bicolor:4.7825394,Ploceus_sakalava:5.9755383,Ploceus_nelicourvi:5.3937006,Ploceus_philippinus:8.220973,(Ploceus_capensis:0.17671748,Ploceus_velatus:0.17672351):4.494531):0.83740044,((Foudia_madagascariensis:7.5052986,(Quelea_quelea:3.700721,Quelea_cardinalis:3.5503523,Quelea_erythrops:2.343812):1.2113312):1.1506053,(Euplectes_afer:7.0150695,((Euplectes_orix:2.8951979,Euplectes_ardens:2.8951979):0.9643474,(Euplectes_capensis:4.12251,(Euplectes_macroura:3.5004706,Euplectes_axillaris:3.5073154):0.6618109):0.68905365):2.1907065):2.79144):0.9580225):4.95456):6.943826,(Motacilla_flava:30.51496,(((Fringilla_coelebs:7.9964747,Fringilla_montifringilla:7.9964747):17.96952,((Euphonia_laniirostris:10.862866,Euphonia_saturata:10.862866):12.85989,(((Coccothraustes_abeillei:7.8346887,Coccothraustes_vespertinus:7.8346887):3.8093116,(Mycerobas_affinis:6.0233746,Mycerobas_carnipes:5.624597,Mycerobas_icterioides:3.6269603,Mycerobas_melanozanthos:3.850293):3.9961178):2.4737558,(Rhynchostruthus_socotranus:6.950494,Vestiaria_coccinea:14.581885,Bucanetes_githagineus:15.038514,(Pinicola_enucleator:12.230198,(Pyrrhoplectes_epauletta:7.696404,(Pyrrhula_pyrrhula:3.1141186,Pyrrhula_aurantiaca:3.6217878,(Pyrrhula_erythrocephala:2.163722,Pyrrhula_erythaca:2.136762):0.9912314):1.4113017):2.2437458):4.8202662,((Uragus_sibiricus:13.269548,Haematospiza_sipahi:12.959629):0.9201363,((Carpodacus_mexicanus:13.30471,Carpodacus_nipalensis:13.413378):1.2895242,(Carpodacus_rubicilloides:9.497086,(Carpodacus_roseus:6.8207965,Carpodacus_thura:5.581796,Carpodacus_trifasciatus:5.5655107,Carpodacus_pulcherrimus:6.550941):1.2402064):2.2375038):0.14244333):1.4583142,((Rhodopechys_obsoletus:8.021349,(Carduelis_chloris:2.4099064,(Carduelis_spinoides:1.5110388,Carduelis_sinica:1.5109041):0.9026368):2.8124375):1.5907416,(((Carduelis_citrinella:6.366409,Carduelis_carduelis:6.3618264):2.0717313,((Loxia_curvirostra:1.797887,Loxia_leucoptera:1.797887):1.9016788,(Carduelis_flammea:0.66478395,Carduelis_hornemanni:0.66478395):4.896291):1.4003427):0.3977606,((Serinus_mozambicus:8.48526,(Serinus_canaria:6.3039665,(Serinus_pusillus:5.5360312,Serinus_serinus:5.428712):1.2370473):1.0116711):0.09479445,(Carduelis_cannabina:7.044712,(Carduelis_spinus:5.5646157,(Carduelis_tristis:4.9684796,(Carduelis_atrata:1.5912583,Carduelis_cucullata:1.5904931):1.6530699):0.36431193):0.7268905):1.4868146):0.46002066):2.1385012):6.6760774):2.5192616):1.65555):1.12162):0.67031485,((((Ramphocelus_dimidiatus:12.433731,Sicalis_flaveola:12.433731):2.4543898,(Nesospiza_acunhae:13.927524,(Coereba_flaveola:11.44877,Paroaria_coronata:11.44877):2.478754):0.4802985):4.016354,(Pheucticus_ludovicianus:17.27403,((Cardinalis_sinuatus:6.2764616,Cardinalis_cardinalis:6.2764616):8.782299,(Piranga_rubra:7.6516123,(Piranga_flava:6.691165,(Piranga_ludoviciana:2.8501508,Piranga_olivacea:2.8501508):1.9193627):0.98228323):3.7005634):2.2152705):0.8140578):1.4023741,((Icteria_virens:16.862598,((Geothlypis_trichas:8.825404,(Vermivora_virginiae:0.9456631,Vermivora_ruficapilla:0.9456631):3.9516983):0.29653153,(Dendroica_petechia:5.117255,(Setophaga_ruticilla:4.8860903,(Dendroica_palmarum:4.2418594,Dendroica_coronata:4.2418594):0.6442308):0.23116498):1.9525492):3.8920374):0.6710974,((Chlorospingus_pileatus:15.090169,(Emberiza_melanocephala:12.19257,Emberiza_citrinella:12.19257):1.4487994):0.5593375,((Xanthocephalus_xanthocephalus:12.5556755,((Sturnella_bellicosa:3.9029722,Sturnella_militaris:3.9029722):3.067523,(Sturnella_superciliaris:4.400426,(Sturnella_neglecta:2.68256,Sturnella_magna:2.677493):1.7281172):5.632525):1.2588286):1.5183986,(((Psarocolius_montezuma:4.927052,Psarocolius_wagleri:4.927052):2.761014,(Cacicus_melanicterus:7.3165145,((Cacicus_haemorrhous:5.3754306,Cacicus_leucoramphus:5.2893643):0.30195695,(Cacicus_uropygialis:4.9673553,Cacicus_cela:4.8828835):1.0286891):0.68457586):0.18577598):5.26658,(Agelaius_phoeniceus:12.765236,((Icterus_graduacauda:5.3941903,((Icterus_nigrogularis:1.4677192,Icterus_gularis:1.4776305):0.6249809,(Icterus_galbula:2.490533,(Icterus_pustulatus:1.7693299,Icterus_bullockii:1.7616525):0.37752932):0.3017788):2.7542667):1.3221486,((Icterus_mesomelas:5.8001122,(Icterus_icterus:5.016435,Icterus_pectoralis:4.9805784):0.33549172):0.71462095,(Icterus_croconotus:3.0333126,(Icterus_prosthemelas:3.8081584,Icterus_dominicensis:3.8239264,Icterus_cucullatus:3.8499188):2.634776):2.5278351):1.023733):2.1856844):0.61815864):0.4541175):0.39723286):4.5948396):2.6795654):5.603012):3.2083328):5.004368):8.072826):0.9450157):5.848024):3.0453992):40.35737);

END;
